# Supplementary material for: Lineage Plasticity and Stemness Phenotypes in Prostate Cancer: Harnessing the Power of Integrated “Omics” Approaches to Explore Measurable Metrics
Source: Cancers (Basel). 2023 Sep 1;15(17):4357. doi: 10.3390/cancers15174357 (PMC10486655; doi:10.3390/cancers15174357)
Supplement: Supplementary file 1 [file cancers-15-04357-s001.zip]

Archive with 1 entries (1 files):
- cancers-2561597-supplementary.xlsx
