# Supplementary material for: Lineage Plasticity and Stemness Phenotypes in Prostate Cancer: Harnessing the Power of Integrated “Omics” Approaches to Explore Measurable Metrics
Source: Cancers (Basel). 2023 Sep 1;15(17):4357. doi: 10.3390/cancers15174357 (PMC10486655; doi:10.3390/cancers15174357)
Supplement: Supplementary file 1 [file cancers-15-04357-s001.zip › cancers-2561597-supplementary.xlsx]

## Sheet: SearchResults
							Supplementary Table S1. Clinical trials of epigenetic modulators that have been or are being tested in PCa (retrieved from https://ClinicalTrials.gov)
Rank	NCT Number	Title	Type	Acronym	Status	Study Results	Conditions	Interventions	Outcome Measures	Sponsor/Collaborators	Gender	Age	Phases	Enrollment	Funded Bys	Study Type	Study Designs	Other IDs	Start Date	Primary Completion Date	Completion Date	First Posted	Results First Posted	Last Update Posted	Locations	Study Documents	URL
1	NCT00005634	Suberoylanilide Hydroxamic Acid in Treating Patients With Advanced Solid Tumors That Have Not Responded to Previous Therapy	HDACi		Completed	No Results Available	Leukemia|Lymphoma|Multiple Myeloma and Plasma Cell Neoplasm|Prostate Cancer|Small Intestine Cancer|Unspecified Adult Solid Tumor, Protocol Specific	Drug: vorinostat		Memorial Sloan Kettering Cancer Center|National Cancer Institute (NCI)	All	18 Years and older Â (Adult, Older Adult)	Phase 1		Other|NIH	Interventional	Primary Purpose: Treatment	99-059|CDR0000067789|NCI-H00-0051	2000-01-01	2002-10-01	2002-10-01	2003-12-17		2013-06-19	Memorial Sloan-Kettering Cancer Center, New York, New York, United States		https://ClinicalTrials.gov/show/NCT00005634
2	NCT00020579	MS-275 in Treating Patients With Advanced Solid Tumors or Lymphoma	HDACi		Completed	No Results Available	Cancer	Drug: entinostat	Dose-limiting toxicities and maximum tolerated dose|Pharmacology and pharmacokinetics|Acetylation of histones in peripheral blood|Tumor response by CT scan every 12 weeks	National Institutes of Health Clinical Center (CC)|National Cancer Institute (NCI)	All	18 Years and older Â (Adult, Older Adult)	Phase 1	75	NIH	Interventional	Masking: None (Open Label)|Primary Purpose: Treatment	010124|01-C-0124|NCI-2792|CDR0000068615	2001-03-01	2008-04-01	2008-10-01	2003-01-27		2012-03-15	National Naval Medical Center, Bethesda, Maryland, United States|Warren Grant Magnuson Clinical Center - NCI Clinical Studies Support, Bethesda, Maryland, United States|NCI - Center for Cancer Research, Bethesda, Maryland, United States		https://ClinicalTrials.gov/show/NCT00020579
3	NCT00045006	Suberoylanilide Hydroxamic Acid in Treating Patients With Advanced Cancer	HDACi		Completed	No Results Available	Cancer	Drug: vorinostat		Memorial Sloan Kettering Cancer Center|National Cancer Institute (NCI)	All	18 Years and older Â (Adult, Older Adult)	Phase 1		Other|NIH	Interventional	Primary Purpose: Treatment	MSKCC-01021|CDR0000256306|ATON-0101|NCI-G02-2099	2001-07-01	2005-12-01	2008-07-01	2003-01-27		2013-05-30	Memorial Sloan-Kettering Cancer Center, New York, New York, United States		https://ClinicalTrials.gov/show/NCT00045006
4	NCT00330161	Vorinostat in Treating Patients With Progressive Metastatic Prostate Cancer	HDACi		Completed	Has Results	Recurrent Prostate Cancer|Stage IV Prostate Cancer	Drug: vorinostat|Other: laboratory biomarker analysis	Proportion of Patients Who do Not Demonstrate Disease Progression|Incidence of Toxicity|Rate of PSA Decline|Progression-free Survival|Median Survival|Objective Response Rate	National Cancer Institute (NCI)	Male	18 Years and older Â (Adult, Older Adult)	Phase 2	29	NIH	Interventional	Allocation: N/A|Intervention Model: Single Group Assignment|Masking: None (Open Label)|Primary Purpose: Treatment	NCI-2012-03067|UMCC 2005.127|6862|N01CM62206|N01CM62201|U01CA062491|P30CA046592	2006-03-01	2009-09-01	2011-05-01	2006-05-26	2014-05-26	2014-05-26	University of Michigan, Ann Arbor, Michigan, United States		https://ClinicalTrials.gov/show/NCT00330161
5	NCT00413075	Study of Oral PXD101 in Patients With Advanced Solid Tumors or Lymphoma	HDACi		Completed	No Results Available	Solid Tumor|Lymphoma	Drug: oral belinostat	Safety, tolerability and maximum tolerated dose of orally administered PXD101 for each cohort|Determine the pharmacokinetics of oral PXD101 when dosed once or twice daily at various dose levels|Explore anti-tumor activity|Determine the safety, tolerability, and anti-tumor activity of orally administered PXD101 to patients with lymphoma	Onxeo|Spectrum Pharmaceuticals, Inc	All	18 Years and older Â (Adult, Older Adult)	Phase 1	121	Industry	Interventional	Allocation: N/A|Intervention Model: Single Group Assignment|Masking: None (Open Label)|Primary Purpose: Treatment	PXD101-CLN-9	2006-06-01	2011-08-01	2011-08-01	2006-12-19		2015-07-08	Yale New Haven Hospital, New Haven, Connecticut, United States|Columbia University - Herbert Irving Cancer Center, New York, New York, United States|New York University Cancer Institute, New York, New York, United States|M.D. Anderson Cancer Center, Houston, Texas, United States|Research Facility, Copenhagen, Denmark|Research Facility, London, Surrey, United Kingdom		https://ClinicalTrials.gov/show/NCT00413075
6	NCT00413322	Study of PXD101 Alone and in Combination With 5-Fluorouracil (5-FU) in Patients With Advanced Solid Tumors	HDACi		Completed	No Results Available	Tumor	Drug: belinostat|Drug: 5-Fluorouracil (5-FU)	to determine the maximum tolerated dose of PXD101 administered in combination with 5-FU|to determine whether PXD101 alone can down-regulate thymidylate synthase in patient tumors	Onxeo	All	18 Years and older Â (Adult, Older Adult)	Phase 1	35	Industry	Interventional	Allocation: N/A|Intervention Model: Single Group Assignment|Masking: None (Open Label)|Primary Purpose: Treatment	PXD101-CLN-4	2005-09-01	2008-03-01	2008-06-01	2006-12-19		2015-07-08	Mayo Clinic Arizona, Scottsdale, Arizona, United States|University of Nebraska, Omaha, Nebraska, United States|Portsmouth Regional Hospital Hematology/Oncology Clinic, Portsmouth, New Hampshire, United States		https://ClinicalTrials.gov/show/NCT00413322
7	NCT00419536	Safety of LBH589 Alone and in Combination With Intravenous Docetaxel and Prednisone	HDACi		Terminated	No Results Available	Hormone Refractory Prostate Cancer Disease	Drug: LBH589	To determine the maximum tolerated dose|Safety|Tolerability|Biologic activity|Pharmacokinetic profile	Novartis Pharmaceuticals|Novartis	Male	18 Years and older Â (Adult, Older Adult)	Phase 1	108	Industry	Interventional	Allocation: Non-Randomized|Intervention Model: Single Group Assignment|Masking: None (Open Label)|Primary Purpose: Treatment	CLBH589A2105	2006-05-01			2007-01-08		2010-04-08	Dana Farber Cancer Institute, Boston, Massachusetts, United States|Washington University School of Medicine, St. Louis, Missouri, United States|Memorial Sloan Kettering Cancer Center, New York, New York, United States		https://ClinicalTrials.gov/show/NCT00419536
8	NCT00493766	Safety of LBH589 Alone and in Combination With IV Docetaxel and Prednisone	HDACi		Terminated	No Results Available	Hormone Refractory Prostate Cancer	Drug: LBH589	â€¢ To determine the maximum-tolerated dose (MTD) and dose-limiting toxicity (DLT) of esca-lating doses of LBH589 in adult men with HRPC.|â€¢ To determine the MTD and DLT of escalating doses of LBH589 in combination with a stan-dard dose of docetaxel q3wks and daily PrednisoneÂ® in adult men with HRPC.|â€¢ To characterize the safety and tolerability of LBH589 alone and in combination with do-ceta…	Novartis Pharmaceuticals|Novartis	All	18 Years and older Â (Adult, Older Adult)	Phase 1	16	Industry	Interventional	Allocation: Non-Randomized|Intervention Model: Parallel Assignment|Masking: None (Open Label)|Primary Purpose: Treatment	CLBH589B2105	2006-05-01	2008-07-01		2007-06-28		2020-12-19	Dana Farber Cancer Institute, Boston, Massachusetts, United States|Washing University School of Medicine, Saint Louis, Missouri, United States|Nevada Cancer Institute, Las Vegas, Nevada, United States|Memorial Sloan-Kettering Cancer Center, New York, New York, United States|Duke University Medical Center, Durham, North Carolina, United States		https://ClinicalTrials.gov/show/NCT00493766
9	NCT00511576	Study to Evaluate Combination Treatment of MGCD0103 and Docetaxel (TaxotereÂ®) for Subjects With Advanced Cancer Tumors	HDACi		Terminated	No Results Available	Breast Cancer|Lung Cancer|Pulmonary Cancer|Non-Small-Cell Lung Carcinoma|Prostate Cancer|Prostatic Cancer|Gastric Cancer|Stomach Cancer	Drug: MGCD0103 & Docetaxel	To determine the maximum tolerated dose (MTD), dose limiting toxicities (DLTs), and safety profile of escalating doses of orally administered MGCD0103 in combination with two fixed doses (60 mg/m2 and 75 mg/m2) of IV docetaxel.|To assess the plasma pharmacokinetics (PK) of MGCD0103 (and/or its metabolites) and IV docetaxel administered in combination.|To evaluate potential pharmacodynamic (PD) ef…	Mirati Therapeutics Inc.	All	18 Years and older Â (Adult, Older Adult)	Phase 1	54	Industry	Interventional	Allocation: Non-Randomized|Intervention Model: Single Group Assignment|Masking: None (Open Label)|Primary Purpose: Treatment	103 PH US 2007 CL001	2007-08-01	2009-03-01	2009-03-01	2007-08-06		2015-01-08	Johns Hopkins, Sidney Kimmel Comprehensive Cancer Center, Baltimore, Maryland, United States|University of Pennsylvania, Philadelphia, Pennsylvania, United States		https://ClinicalTrials.gov/show/NCT00511576
10	NCT00565227	Phase I Study of Vorinostat in Combination With Docetaxel in Patients With Advanced and Relapsed Solid Malignancies.	HDACi		Terminated	No Results Available	Non-Small-Cell Lung Carcinoma|Prostate Cancer|Bladder Cancer|Urothelial Carcinoma	Drug: vorinostat (suberoylanilide hydroxamic acid)|Drug: docetaxel	The TITE-CRM dose escalation scheme will be used in this study to determine the maximum tolerated dose (MTD) of the combination therapy.|Although response is not the primary endpoint of this trial, patients with measurable disease will be assessed by standard criteria.|To evaluate the blood levels of vorinostat and docetaxel when administered in combination.	University of Michigan Rogel Cancer Center	All	18 Years and older Â (Adult, Older Adult)	Phase 1	12	Other	Interventional	Allocation: N/A|Intervention Model: Single Group Assignment|Masking: None (Open Label)|Primary Purpose: Treatment	UMCC 2006.026	2007-04-01	2008-11-01	2009-09-01	2007-11-29		2016-12-02	University of Michigan Comprehensive Cancer Center, Ann Arbor, Michigan, United States		https://ClinicalTrials.gov/show/NCT00565227
11	NCT00589472	Androgen Deprivation Therapy and Vorinostat Followed by Radical Prostatectomy in Treating Patients With Localized Prostate Cancer	HDACi	TARGET	Completed	Has Results	Prostate Adenocarcinoma|Stage I Prostate Cancer|Stage IIA Prostate Cancer|Stage IIB Prostate Cancer|Stage III Prostate Cancer	Drug: Bicalutamide|Drug: Goserelin Acetate|Other: Laboratory Biomarker Analysis|Drug: Leuprolide Acetate|Procedure: Therapeutic Conventional Surgery|Drug: Vorinostat	Pathologic Complete Response at the Time of Surgery|Gleason Score|Levels of DHEA in Blood From Radical Prostatectomy Specimens|Levels of DHEA-S in Blood From Radical Prostatectomy Specimens|Levels of DHT in Blood From Radical Prostatectomy Specimens|Levels of PSA in Blood From Radical Prostatectomy Specimens|Levels of Testosterone in Blood From Radical Prostatectomy Specimens	National Cancer Institute (NCI)	Male	19 Years and older Â (Adult, Older Adult)	Phase 2	19	NIH	Interventional	Allocation: N/A|Intervention Model: Single Group Assignment|Masking: None (Open Label)|Primary Purpose: Treatment	NCI-2009-00238|06-160|MSKCC IRB 06-160|MSKCC-06160|CDR0000579559|7864|N01CM62205|N01CM62206|P30CA008748	2007-11-01	2010-06-01	2010-06-01	2008-01-09	2017-10-06	2017-10-06	UCLA / Jonsson Comprehensive Cancer Center, Los Angeles, California, United States|UCSF Medical Center-Parnassus, San Francisco, California, United States|University of Chicago Comprehensive Cancer Center, Chicago, Illinois, United States|Johns Hopkins University/Sidney Kimmel Cancer Center, Baltimore, Maryland, United States|Dana-Farber Cancer Institute, Boston, Massachusetts, United States|Univ…		https://ClinicalTrials.gov/show/NCT00589472
12	NCT00663832	A Dose Finding Study With I.V. Panobinostat (LBH589), Docetaxel, and Prednisone in Patients With Hormone Refractory Prostate Cancer	HDACi		Completed	No Results Available	Prostate Cancer	Drug: LBH589 (i.v. panobinostat)	To determine the MTD of i.v. LBH589 in combination with docetaxel and prednisone in patients with HRPC|To compare the PK profile of i.v. LBH589 with and without docetaxel|To determine safety and tolerability of i.v. LBH589 in combination with docetaxel and prednisone in patients with HRPC|To determine preliminary activity of i.v. LBH589 in combination with docetaxel and prednisone	Novartis Pharmaceuticals|Novartis	Male	18 Years and older Â (Adult, Older Adult)	Phase 1	44	Industry	Interventional	Allocation: N/A|Intervention Model: Single Group Assignment|Masking: None (Open Label)|Primary Purpose: Treatment	CLBH589C2205|2007-003315-30	2008-02-01	2011-12-01		2008-04-22		2020-12-19	Novartis Investigative Site, Rockville, Maryland, United States|Novartis Investigative Site, Detroit, Michigan, United States|Novartis Investigative Site, Saint Louis, Missouri, United States|Novartis Investigative Site, Las Vegas, Nevada, United States|Novartis Investigative Site, New York, New York, United States|Novartis Investigative Site, Durham, North Carolina, United States|Novartis Invest…		https://ClinicalTrials.gov/show/NCT00663832
13	NCT00667862	Efficacy and Safety Study of Panobinostat in Participants With Metastatic Hormone Refractory Prostate Cancer	HDACi		Completed	Has Results	Prostate Cancer	Drug: Panobinostat	Percentage of Participants With Progression-Free Survival (PFS) Rate at 24 Weeks|Percentage of Participants With Tumor Response Rate|Percentage of Participants With Duration of Stable Disease (SD) Per RECIST|Percentage of Participants With Prostate Specific Antigen (PSA) Response Rate at 24 Weeks|Percentage of Participants With PSA Progression Rate at 24 Weeks|Median Progression-free Survival (PF…	Novartis Pharmaceuticals|Novartis	Male	18 Years and older Â (Adult, Older Adult)	Phase 2	35	Industry	Interventional	Allocation: N/A|Intervention Model: Single Group Assignment|Masking: None (Open Label)|Primary Purpose: Treatment	CLBH589C2208|2007-004995-37	2008-03-18	2010-11-05	2010-11-05	2008-04-28	2021-06-21	2021-06-21	University of Maryland, Baltimore, Maryland, United States|Johns Hopkins Hospital, Baltimore, Maryland, United States|Washington University, Saint Louis, Missouri, United States|Memorial Sloan Kettering Cancer Center, New York, New York, United States|University of Wisconsin, Madison, Wisconsin, United States		https://ClinicalTrials.gov/show/NCT00667862
14	NCT00670553	A Phase I Study of LBH589 (Panobinostat) in Combination With External Beam Radiotherapy for the Treatment of Prostate Cancer, Esophageal Cancer and Head and Neck Cancer	HDACi		Completed	No Results Available	Prostate Cancer|Head & Neck Cancer|Esophageal Cancer	Drug: panobinostat	Establish Dose Limiting Toxicity (DLT) and Maximum Tolerated Dose (MTD)|Safety profile of oral LBH589 when given in combination with standard Radiotherapy	Novartis Pharmaceuticals|Novartis	All	18 Years and older Â (Adult, Older Adult)	Phase 1	7	Industry	Interventional	Allocation: N/A|Intervention Model: Single Group Assignment|Masking: None (Open Label)|Primary Purpose: Treatment	CLBH589CBE01	2008-09-01	2010-01-01	2010-01-01	2008-05-02		2017-05-17	Novartis Investigative Site, Liege, Belgium		https://ClinicalTrials.gov/show/NCT00670553
15	NCT00878436	Safety and Efficacy Studies of Panobinostat and Bicalutamide in Patients With Recurrent Prostate Cancer After Castration	HDACi		Completed	Has Results	Prostate Cancer|Prostatic Neoplasms	Drug: Panobinostat|Drug: Bicalutamide	Percentage of Patients Free of Progression and Without Symptomatic Deterioration|Time to PSA Progression|Number of Patients That Achieve a 50% or Greater PSA Decline by 9 Months of Therapy	NYU Langone Health|Novartis	Male	18 Years and older Â (Adult, Older Adult)	Phase 1|Phase 2	52	Other|Industry	Interventional	Allocation: Randomized|Intervention Model: Parallel Assignment|Masking: None (Open Label)|Primary Purpose: Treatment	08-479	2009-06-01	2015-03-01	2015-07-01	2009-04-09	2017-12-04	2018-02-07	The Cancer Institute of New Jersey, New Brunswick, New Jersey, United States|North Shore University Hospital-Monter Cancer Center, Lake Success, New York, United States|NYU Cancer Center, New York, New York, United States|Oregon Health & Science University, Portland, Oregon, United States		https://ClinicalTrials.gov/show/NCT00878436
16	NCT01075308	SB939 in Treating Patients With Recurrent or Metastatic Prostate Cancer	HDACi		Completed	No Results Available	Prostate Cancer	Drug: HDAC inhibitor SB939	PSA response|Progression-free survival|Objective response rate|Duration of response|Safety|Change in circulating tumor cells during study compared to baseline|Comparison of TMPRSS2-ERG fusion and PTEN deletion in circulating tumor cells|Comparison of two systems for counting circulating tumor cells	NCIC Clinical Trials Group|S*BIO|Canadian Cancer Trials Group	Male	18 Years to 120 Years Â (Adult, Older Adult)	Phase 2	32	Other|Industry	Interventional	Allocation: N/A|Intervention Model: Single Group Assignment|Masking: None (Open Label)|Primary Purpose: Treatment	I195|CAN-NCIC-IND195|CDR0000666241	2010-02-10	2015-01-05	2015-02-13	2010-02-25		2020-04-07	Tom Baker Cancer Centre, Calgary, Alberta, Canada|Cross Cancer Institute, Edmonton, Alberta, Canada|BCCA - Cancer Centre for the Southern Interior, Kelowna, British Columbia, Canada|BCCA - Vancouver Cancer Centre, Vancouver, British Columbia, Canada|QEII Health Sciences Center, Halifax, Nova Scotia, Canada|London Regional Cancer Program, London, Ontario, Canada|Univ. Health Network-Princess Marga…		https://ClinicalTrials.gov/show/NCT01075308
17	NCT01174199	Temsirolimus and Vorinostat in Treating Patients With Metastatic Prostate Cancer	HDACi		Terminated	No Results Available	Prostate Cancer|Adenocarcinoma of the Prostate|Hormone-resistant Prostate Cancer|Recurrent Prostate Cancer|Stage IV Prostate Cancer	Drug: vorinostat|Drug: temsirolimus|Other: laboratory biomarker analysis|Procedure: positron emission tomography/computed tomography	Frequencies of DLT and toxicity|Adverse events|Median survival, median progression-free survival, and frequency of deaths|PSA response|Changes in expression of bone remodeling markers and angiogenesis-related gene and protein expression|Changes in tumor metabolism as assessed by PET/CT scan	Roswell Park Cancer Institute|Merck Sharp & Dohme LLC	Male	18 Years and older Â (Adult, Older Adult)	Phase 1	13	Other|Industry	Interventional	Allocation: N/A|Intervention Model: Single Group Assignment|Masking: None (Open Label)|Primary Purpose: Treatment	RPCI I 150709|NCI-2009-01537	2012-02-01	2015-08-01	2016-08-01	2010-08-03		2022-10-03	The Sydney Kimmel Comprehensive Center at John Hopkins, Baltimore, Maryland, United States|Roswell Park Cancer Institute, Buffalo, New York, United States		https://ClinicalTrials.gov/show/NCT01174199
18	NCT01265953	Chemoprevention of Prostate Cancer, HDAC Inhibition and DNA Methylation	HDACi	PBroC	Completed	Has Results	Prostate Cancer Prevention	Drug: SFN-rich broccoli sprout extract capsules|Dietary Supplement: Gelatin capsule containing microcrystalline cellulose.	Change of Total Urine SFN (Sulforaphane) Metabolites|Change of Total Plasma SFN (Sulforaphane) Metabolites Level|Percentage of Ki67 Positive Cells up to 8 Weeks Post-randomization|Expression of Histone Deacetylase 6 (HDAC6)	Portland VA Medical Center|National Cancer Institute (NCI)|Oregon State University|OHSU Knight Cancer Institute	Male	21 Years and older Â (Adult, Older Adult)	Not Applicable	98	U.S. Fed|NIH|Other	Interventional	Allocation: Randomized|Intervention Model: Parallel Assignment|Masking: Triple (Participant, Care Provider, Investigator)|Primary Purpose: Prevention	Portland VA-09-0607|2096|6232|2P01CA090890-06A2	2011-07-01	2015-10-01	2015-12-01	2010-12-23	2017-07-14	2019-05-01	OHSU Knight Cancer Institute, Portland, Oregon, United States|Portland VA Medical Center, Portland, Oregon, United States		https://ClinicalTrials.gov/show/NCT01265953
19	NCT03012321	Abiraterone/Prednisone, Olaparib, or Abiraterone/Prednisone + Olaparib in Patients With Metastatic Castration-Resistant Prostate Cancer With DNA Repair Defects	HDACi		Recruiting	No Results Available	Prostate Cancer Metastatic Castration-Resistant|Abnormal DNA Repair|Metastatic Prostate Carcinoma|Stage IV Prostate Cancer	Drug: Olaparib|Drug: Abiraterone Acetate|Drug: Prednisone	Objective Progression Free Survival (PFS)|Measurable disease response rate by RECIST|PSA response rate|Rate of undetectable PSA|Poly[ADP-ribose] polymerase (PARP) inhibition|Incidence of Adverse Events|The post progression response rate with cross over to olaparib or abiraterone|The post progression PFS with cross over to olaparib or abiraterone|Qualitative toxicities|Quantitative toxicities	Northwestern University|AstraZeneca|National Cancer Institute (NCI)	Male	18 Years and older Â (Adult, Older Adult)	Phase 2	70	Other|Industry|NIH	Interventional	Allocation: Randomized|Intervention Model: Crossover Assignment|Masking: None (Open Label)|Primary Purpose: Treatment	NU_16U05|STU00203960|NCI-2016-01834|PCCTC #: c16-168	2017-01-01	2021-12-01	2022-01-01	2017-01-06		2021-03-03	City of Hope National Medical Center, Duarte, California, United States|University of California Los Angeles, Los Angeles, California, United States|H. Lee Moffitt Cancer Center and Research Institute, Tampa, Florida, United States|Northwestern Medicine, Chicago, Illinois, United States|Rush University Cancer Center, Chicago, Illinois, United States|University of Chicago, Chicago, Illinois, Unite…		https://ClinicalTrials.gov/show/NCT03012321
20	NCT03829930	Combination of Entinostat and Enzalutamide in Advanced Prostate Cancer	HDACi		Terminated	No Results Available	Prostate Adenocarcinoma	Drug: Entinostat|Drug: Enzalutamide	Determination of a suitable dose of Entinostat in combination with Enzalutamide|Progression Free Survival|Changes in circulating T cell subtype, peripheral blood mononuclear cell (PBMC) H3 acetylation, and phenotype of circulating Tregs	George Washington University	Male	18 Years and older Â (Adult, Older Adult)	Phase 1	6	Other	Interventional	Allocation: N/A|Intervention Model: Sequential Assignment|Masking: None (Open Label)|Primary Purpose: Treatment	GWCC 1000	2019-05-01	2020-09-01	2020-09-01	2019-02-04		2021-08-02	George Washington University - Medical Faculty Associates, Washington, District of Columbia, United States		https://ClinicalTrials.gov/show/NCT03829930
21	NCT03878524	Serial Measurements of Molecular and Architectural Responses to Therapy (SMMART) PRIME Trial	HDACi		Recruiting	No Results Available	Accelerated Phase Chronic Myelogenous Leukemia, BCR-ABL1 Positive|Anatomic Stage IV Breast Cancer AJCC v8|Anemia|Ann Arbor Stage III Hodgkin Lymphoma|Ann Arbor Stage III Non-Hodgkin Lymphoma|Ann Arbor Stage IV Hodgkin Lymphoma|Ann Arbor Stage IV Non-Hodgkin Lymphoma|Atypical Chronic Myeloid Leukemia, BCR-ABL1 Negative|Blast Phase Chronic Myelogenous Leukemia, BCR-ABL1 Positive|Castration-Resistan…	Drug: Abemaciclib|Drug: Abiraterone|Drug: Afatinib|Biological: Bevacizumab|Drug: Bicalutamide|Procedure: Biospecimen Collection|Drug: Bortezomib|Drug: Cabazitaxel|Drug: Cabozantinib|Drug: Capecitabine|Drug: Carboplatin|Drug: Celecoxib|Drug: Cobimetinib|Drug: Copanlisib|Drug: Dabrafenib|Drug: Dacomitinib|Drug: Darolutamide|Drug: Dasatinib|Drug: Doxorubicin|Biological: Durvalumab|Drug: Enasidenib|D…	Feasibility of implementing an individualized treatment strategy (number of participants to receive first dose)|Incidence of grade 3+ toxicities attributable to assigned study drug(s)|Time to treatment discontinuation|Overall survival (OS)|Time to decline (TTD)	OHSU Knight Cancer Institute|Oregon Health and Science University	All	21 Years and older Â (Adult, Older Adult)	Phase 1	40	Other	Interventional	Allocation: N/A|Intervention Model: Single Group Assignment|Masking: None (Open Label)|Primary Purpose: Treatment	STUDY00015588|NCI-2020-02743	2020-04-01	2023-02-27	2026-02-27	2019-03-18		2022-07-14	OHSU Knight Cancer Institute, Portland, Oregon, United States		https://ClinicalTrials.gov/show/NCT03878524
22	NCT04703920	Talazoparib in Combination With Belinostat for Metastatic Breast Cancer, Metastatic Castration Resistant Prostate Cancer, and Metastatic Ovarian Cancer	HDACi		Recruiting	No Results Available	Metastatic Breast Cancer|Metastatic Castration-resistant Prostate Cancer|Metastatic Ovarian Carcinoma	Drug: Talazoparib|Drug: Belinostat	Dose limiting toxicities (DLT) within the first two cycles of treatment|Proportion of patients experiencing toxicities. Participants may continue to receive the investigational study therapy until disease progression or unacceptable toxicity.|Plasma concentrations of talazoparib at steady state|Plasma concentrations of belinostat at steady state|Number of patients with an objective response	University of Michigan Rogel Cancer Center|Pfizer|Acrotech Biopharma Inc.	All	18 Years and older Â (Adult, Older Adult)	Phase 1	25	Other|Industry	Interventional	Allocation: N/A|Intervention Model: Single Group Assignment|Masking: None (Open Label)|Primary Purpose: Treatment	UMCC 2020.122|HUM00187603	2021-03-04	2023-03-01	2023-06-01	2021-01-11		2022-04-04	University of Michigan Rogel Cancer Center, Ann Arbor, Michigan, United States		https://ClinicalTrials.gov/show/NCT04703920
23	NCT05268666	A Study of Orally Administered JBI-802, an LSD1/HDAC6 Inhibitor, in Patients With Advanced Solid Tumors	HDACi		Recruiting	No Results Available	Locally Advanced Solid Tumor|Metastatic Solid Tumor	Drug: JBI-802	Maximum-Tolerated Dose (MTD)|Investigator-Assessed ORR (Part 2)|Incidence of AEs|Cmax: Maximum Plasma Concentration JBI-802|Tmax: Time of Maximum Plasma Concentration JBI-802|Clast: Last Observed (quantifiable) Plasma Concentration in units of ng/mL JBI-802|AUC(0-last): Area Under the Concentration-time Curve from Dosing (time 0) to Time of Last Measured Concentration JBI-802|AUC(0-t) (partial AU…	Jubilant Therapeutics Inc.	All	18 Years and older Â (Adult, Older Adult)	Phase 1|Phase 2	126	Industry	Interventional	Allocation: N/A|Intervention Model: Sequential Assignment|Masking: None (Open Label)|Primary Purpose: Treatment	JBI-802-101	2022-04-08	2024-12-01	2025-08-01	2022-03-07		2022-08-22	Sarah Cannon Research Institute at HealthOne, Denver, Colorado, United States|The Christ Hospital, Cincinnati, Ohio, United States|Tennessee Oncology, PLLC, Nashville, Tennessee, United States|NEXT Virginia, LLC, Fairfax, Virginia, United States		https://ClinicalTrials.gov/show/NCT05268666
24	NCT03480646	ProSTAR: A Study Evaluating CPI-1205 in Patients With Metastatic Castration Resistant Prostate Cancer	EZHi		Active, not recruiting	No Results Available	Metastatic Castration Resistant Prostate Cancer (mCRPC)	Drug: CPI-1205|Drug: Enzalutamide|Drug: Abiraterone/Prednisone	Frequency of Dose-limiting toxicities (DLTs)|PSA50|CTC|CTC 30% Response Rate|Objective response rate|Time to PSA progression|Radiographic progression free survival|Time to first skeletal-related event (SRE)|Time to first symptomatic skeletal event (SSE)|Time to clinical progression|Time to initiation of new systemic treatment for prostate cancer|To further evaluate the incidence of Treatment-Emer…	Constellation Pharmaceuticals	Male	18 Years and older Â (Adult, Older Adult)	Phase 1|Phase 2	242	Industry	Interventional	Allocation: Randomized|Intervention Model: Parallel Assignment|Masking: None (Open Label)|Primary Purpose: Treatment	1205-201	2017-11-15	2021-12-01	2021-12-01	2018-03-29		2021-07-26	Alaska Urological Institute, Anchorage, Alaska, United States|Beverly Hills Cancer Center (BHCC), Beverly Hills, California, United States|John Wayne Cancer Inst., Duarte, California, United States|UCLA, Los Angeles, California, United States|Rocky Mountain Cancer Centers, Aurora, Colorado, United States|University of Colorado Hospital - Anschutz Cancer Pavilion, Aurora, Colorado, United States|U…		https://ClinicalTrials.gov/show/NCT03480646
25	NCT05567679	A Study of Tazemetostat (Tazverik) Before Prostatectomy in Men With Prostate Cancer	EZHi		Not yet recruiting	No Results Available	Prostate Cancer	Drug: Tazverik	Incidence of adverse events, serious adverse events, and treatment-related adverse events.|Proportion of patients able to undergo surgery|Proportion of patients with Grade 3 or above treatment related adverse events|Proportion of patients with evaluable tissue specimens following tazemetostat|Clinical Progression Free Survival	Edwin Posadas, MD|Epizyme, Inc.|Cedars-Sinai Medical Center	Male	18 Years and older Â (Adult, Older Adult)	Early Phase 1	20	Other|Industry	Interventional	Allocation: N/A|Intervention Model: Single Group Assignment|Masking: None (Open Label)|Primary Purpose: Treatment	IIT2021-09-Posadas-NA-TAZ	2022-11-01	2024-11-01	2024-11-01	2022-10-05		2022-10-05	Cedars-Sinai Medical Center, Los Angeles, California, United States		https://ClinicalTrials.gov/show/NCT05567679
26	NCT04179864	CELLO-1, Study of Tazemetostat With Enzalutamide or Abiraterone/Prednisone in Subjects With Castration Resistant Prostate Cancer Who Have Not Received Chemotherapy	EZHi		Recruiting	No Results Available	Metastatic Prostate Cancer	Drug: Tazemetostat|Drug: Abiraterone/prednisone|Drug: Enzalutamide	Ph 1b: Determine the safety and tolerability of each of the combinations|Ph 1b: Select the recommended phase 2 doses (RP2D) of tazemetostat for each combination|Ph 2: Determine the benefit of combining tazemetostat with enzalutamide when compared to enzalutamide alone by assessing change in radiographic progression free survival	Epizyme, Inc.	Male	18 Years and older Â (Adult, Older Adult)	Phase 1|Phase 2	104	Industry	Interventional	Allocation: Randomized|Intervention Model: Parallel Assignment|Masking: None (Open Label)|Primary Purpose: Treatment	EZH-1101	2019-11-18	2023-05-01	2024-11-01	2019-11-27		2022-05-04	Arizona Institute of Urology - Northwest, Tucson, Arizona, United States|San Bernardino Urological Associates, San Bernardino, California, United States|Genesis Healthcare Partners, San Diego, California, United States|The Urology Center Of Colorado, Denver, Colorado, United States|Hematology Oncology Associates of the Treasure Coast, Port Saint Lucie, Florida, United States|XCancer - Northwest O…		https://ClinicalTrials.gov/show/NCT04179864
27	NCT02770391	Apalutamide and Leuprolide in Intermediate and High-risk Prostate Cancer	EZHi		Completed	Has Results	Prostate Cancer	Drug: Leuprolide acetate|Drug: Apalutamide|Procedure: Radical prostatectomy	Dihydrotestosterone (DHT) Concentration in Benign Prostate Tissue After a Combination Drug Treatment Based on Genotype Status|Dihydrotestosterone (DHT) Concentration in Malignant Prostate Tissue After a Combination Drug Treatment Based on Genotype Status|Other Androgens Concentration in Benign Prostate Tissue After Neo-adjuvant Leuprolide and Apalutamide Based on Genotype Status.|Other Androgens …	Case Comprehensive Cancer Center	Male	18 Years and older Â (Adult, Older Adult)	Phase 2	54	Other	Interventional	Allocation: N/A|Intervention Model: Single Group Assignment|Masking: None (Open Label)|Primary Purpose: Treatment	CASE5815	2016-10-17	2020-04-29	2020-04-29	2016-05-12	2022-06-21	2022-06-21	Cleveland Clinic, Case Comprehensive Cancer Center, Cleveland, Ohio, United States	Study Protocol and Statistical Analysis Plan, https://ClinicalTrials.gov/ProvidedDocs/91/NCT02770391/Prot_SAP_000.pdf|"Informed Consent Form", https://ClinicalTrials.gov/ProvidedDocs/91/NCT02770391/ICF_001.pdf	https://ClinicalTrials.gov/show/NCT02770391
28	NCT04104776	A Study of CPI-0209 in Patients With Advanced Solid Tumors and Lymphomas	EZHi		Recruiting	No Results Available	Advanced Solid Tumor|Diffuse Large B Cell Lymphoma|Lymphoma, T-Cell|Mesothelioma, Malignant|Prostatic Neoplasms, Castration-Resistant	Drug: CPI-0209	Phase 1: Frequency of Dose-limiting toxicities (DLTs)|Phase 2: Overall response rate (ORR)|Adverse events (AEs) and change in laboratory values|Area under the curve versus time (AUC)|Maximum observed plasma concentration (Cmax)	Constellation Pharmaceuticals	All	18 Years and older Â (Adult, Older Adult)	Phase 1|Phase 2	213	Industry	Interventional	Allocation: Non-Randomized|Intervention Model: Parallel Assignment|Masking: None (Open Label)|Primary Purpose: Treatment	0209-01	2019-09-18	2025-12-31	2026-03-01	2019-09-26		2022-10-06	Emory University Hospital, Atlanta, Georgia, United States|University of Chicago Medical Center, Chicago, Illinois, United States|University of Maryland - Marlene and Stewart Greenebaum Cancer Center, Baltimore, Maryland, United States|Massachusetts General Hospital, Boston, Massachusetts, United States|Dana Farber Cancer Institute, Boston, Massachusetts, United States|University of Michigan, Ann…		https://ClinicalTrials.gov/show/NCT04104776
29	NCT03460977	PF-06821497 Treatment Of Relapsed/Refractory SCLC, Castration Resistant Prostate Cancer, and Follicular Lymphoma	EZHi		Recruiting	No Results Available	Small Cell Lung Cancer (SCLC)|Follicular Lymphoma (FL)|Castration Resistant Prostate Cancer (CRPC)	Drug: PF-06821497	Percentage of patients with dose limiting toxicities (DLTs) to determine the maximum tolerated dose (MTD)|Overall safety profile including adverse events|Preliminary efficacy determination as evaluated by disease specific response criteria|Overall safety profile including laboratory abnormalities|Overall safety profile including vital signs|Evaluate time to event anti-tumor activity of PF-0682149…	Pfizer	All	18 Years and older Â (Adult, Older Adult)	Phase 1	185	Industry	Interventional	Allocation: Non-Randomized|Intervention Model: Sequential Assignment|Masking: None (Open Label)|Primary Purpose: Treatment	C2321001	2018-04-17	2025-10-19	2025-10-19	2018-03-09		2022-11-23	Urological Associates of Southern Arizona, P.C ., Tucson, Arizona, United States|Banner-University Medical Center Tucson, Tucson, Arizona, United States|The University of Arizona Cancer Center-North Campus, Tucson, Arizona, United States|The University of Arizona Cancer Center, Tucson, Arizona, United States|Urological Associates of Southern Arizona, PC, Tucson, Arizona, United States|Pacific Can…		https://ClinicalTrials.gov/show/NCT03460977
30	NCT03709550	Enzalutamide and Decitabine in Treating Patients With Metastatic Castration Resistant Prostate Cancer	EZHi		Withdrawn	No Results Available	Castration Levels of Testosterone|Castration-Resistant Prostate Carcinoma|Metastatic Prostate Carcinoma in the Soft Tissue|Prostate Carcinoma Metastatic in the Bone|PSA Level Greater Than or Equal to Two|PSA Progression|Stage IV Prostate Cancer AJCC v8|Stage IVA Prostate Cancer AJCC v8|Stage IVB Prostate Cancer AJCC v8	Drug: Decitabine|Drug: Enzalutamide	Dose limiting toxicity determined by estimation of maximum tolerated dose assessed by National Cancer Institute (NCI) Common Terminology Criteria for Adverse Events (CTCAE) version 4.03 (Phase Ib)|Incidence of adverse events assessed by NCI CTCAE version 4.03 (Phase Ib)|Recommended phase II dose (Phase Ib)|Tumor response (Phase II)|Progression-free survival (PFS) (Phase II)	Roswell Park Cancer Institute	Male	18 Years and older Â (Adult, Older Adult)	Phase 1|Phase 2	0	Other	Interventional	Allocation: N/A|Intervention Model: Single Group Assignment|Masking: None (Open Label)|Primary Purpose: Treatment	I 51317|NCI-2018-01755	2021-04-15	2023-04-15	2024-04-15	2018-10-17		2022-10-05	Roswell Park Cancer Institute, Buffalo, New York, United States		https://ClinicalTrials.gov/show/NCT03709550
31	NCT04388852	DS3201 and Ipilimumab for the Treatment of Metastatic Prostate, Urothelial and Renal Cell Cancers	EZHi		Recruiting	No Results Available	Aggressive Variant Prostate Carcinoma|Castration-Resistant Prostate Carcinoma|Metastatic Clear Cell Renal Cell Carcinoma|Metastatic Malignant Solid Neoplasm|Metastatic Prostate Carcinoma|Metastatic Urothelial Carcinoma|Stage IV Prostate Cancer AJCC v8|Stage IV Renal Cell Cancer AJCC v8|Stage IVA Prostate Cancer AJCC v8|Stage IVB Prostate Cancer AJCC v8	Biological: Ipilimumab|Drug: Valemetostat	Incidence of adverse events|Maximum tolerated dose|Immunologic and molecular effects|Time to treatment failure (TTF)|Overall response rate (ORR)	M.D. Anderson Cancer Center|National Cancer Institute (NCI)	All	18 Years and older Â (Adult, Older Adult)	Phase 1	80	Other|NIH	Interventional	Allocation: N/A|Intervention Model: Single Group Assignment|Masking: None (Open Label)|Primary Purpose: Treatment	2019-0967|NCI-2020-02916	2020-08-20	2023-01-31	2023-01-31	2020-05-14		2022-11-03	M D Anderson Cancer Center, Houston, Texas, United States		https://ClinicalTrials.gov/show/NCT04388852
32	NCT00384839	Vidaza to Restore Hormone Thx Prostate	azacytidine		Completed	Has Results	Prostate Cancer	Drug: azacitidine for injectable suspension	Percentage of Patients With PSA Doubling Time >=3 Months.|PSA Response Rate|Objective Response Rate by Recist (ORR)|Progression-free Survival|1-year Overall Survival (OS)|Changes in Fetal Hemoglobin (HbF) With Time.	US Oncology Research|Celgene Corporation|University of Southern California	Male	18 Years and older Â (Adult, Older Adult)	Phase 2	36	Industry|Other	Interventional	Allocation: N/A|Intervention Model: Single Group Assignment|Masking: None (Open Label)|Primary Purpose: Treatment	5015	2006-04-01	2009-11-01	2009-11-01	2006-10-06	2018-10-25	2018-10-25	Rocky Mountain Cancer Center-Midtown, Denver, Colorado, United States|Cancer Centers of Florida, P.A., Ocoee, Florida, United States|Minnesota Oncology Hematology, P.A., Minneapolis, Minnesota, United States|Comprehensive Cancer Centers of Nevada, Las Vegas, Nevada, United States|New York Oncology Hematology, P.C., Albany, New York, United States|Raleigh Hematology Oncology Associates, Cary, Nort…		https://ClinicalTrials.gov/show/NCT00384839
33	NCT00503984	A Phase I/II Study of Azacitidine, Docetaxel, and Prednisone for Metastatic Prostate Cancer Patients	azacytidine		Terminated	Has Results	Prostate Cancer|Pain	Drug: Azacitidine|Drug: Docetaxel|Drug: Prednisone|Genetic: GADD45Î± methylation and expression analysis|Drug: Pegfilgrastim|Drug: Filgrastim	Phase I - Recommended Phase Two Dose (RPTD) of Azacitidine and Docetaxel in Combination With Prednisone. (Azacitidine and Docetaxel)|Phase I - Recommended Phase Two Dose (RPTD) of Azacitidine and Docetaxel in Combination With Prednisone. (Prednisone)|Number of Participants Achieving Prostate-specific Antigen (PSA) Response.|Number of Participants Achieving Complete Response (CR) or Partial Respon…	University of Miami	Male	18 Years to 120 Years Â (Adult, Older Adult)	Phase 1|Phase 2	22	Other	Interventional	Allocation: Non-Randomized|Intervention Model: Single Group Assignment|Masking: None (Open Label)|Primary Purpose: Treatment	20061143|SCCC-2006080|WIRB-20070344|20140376	2007-05-01	2015-06-01	2015-06-01	2007-07-19	2016-01-20	2016-06-09	University of Miami Sylvester Comprehensive Cancer Center, Miami, Florida, United States		https://ClinicalTrials.gov/show/NCT00503984
34	NCT03572387	A Pilot Study of 5-AZA and ATRA for Prostate Cancer With PSA-only Recurrence After Local Treatment	azacytidine		Completed	No Results Available	Prostatic Neoplasms|Prostate Neoplasms|Prostate Cancer	Drug: 5-Azacitidine|Drug: all trans retinoic acid|Drug: Lupron	PSA Response Rate|Percentage of adverse events by grade|Proportion of patients with prolongation of PSA doubling time (PSADT) post-treatment (compared to baseline)|Measurement of TGFÎ²2 dormancy biomarker levels|Measurement of BMP7 dormancy biomarker levels|Measurement of BMP4 dormancy biomarker levels|Measurement of GAS6 dormancy biomarker levels|Measurement of retinoic acid dormancy biomarker l…	Icahn School of Medicine at Mount Sinai	Male	18 Years and older Â (Adult, Older Adult)	Phase 2	14	Other	Interventional	Allocation: Randomized|Intervention Model: Crossover Assignment|Masking: None (Open Label)|Primary Purpose: Treatment	GCO 16-0752	2018-08-20	2022-06-19	2022-07-08	2018-06-28		2022-08-03	Icahn School of Medicine at Mount Sinai, New York, New York, United States		https://ClinicalTrials.gov/show/NCT03572387
35	NCT00006019	Phenylbutyrate Plus Azacitidine in Treating Patients With Acute Myeloid Leukemia, Myelodysplasia, Non-Hodgkin's Lymphoma, Multiple Myeloma, Non-small Cell Lung Cancer, or Prostate Cancer	azacytidine		Completed	No Results Available	Leukemia|Lung Cancer|Lymphoma|Multiple Myeloma and Plasma Cell Neoplasm|Myelodysplastic Syndromes|Prostate Cancer	Drug: azacitidine|Drug: sodium phenylbutyrate		Memorial Sloan Kettering Cancer Center|National Cancer Institute (NCI)	All	18 Years and older Â (Adult, Older Adult)	Phase 2		Other|NIH	Interventional	Masking: None (Open Label)|Primary Purpose: Treatment	CDR0000068030|MSKCC-99060|NCI-T99-0091	2000-05-01		2003-08-01	2003-08-29		2013-06-24	Memorial Sloan-Kettering Cancer Center, New York, New York, United States		https://ClinicalTrials.gov/show/NCT00006019
36	NCT02223052	Bioequivalence & Food Effect Study in Patients With Solid Tumor or Hematologic Malignancies	azacytidine		Completed	No Results Available	Hematological Neoplasms|Non-Hodgkin's Lymphoma|Hodgkin's Lymphoma|Lymphoma|Multiple Myeloma|Acute Myeloid Leukemia|Leukemia|Myelodysplastic Syndromes|Neoplasms|Melanoma|Breast Cancer|Metastatic Breast Cancer|Non-Small Cell Lung Cancer|Small Cell Lung Cancer|Renal Cell Carcinoma|Glioblastoma Multiforme|Osteosarcoma|Sarcoma|Thyroid Cancer|Genitourinary	Drug: CC-486|Drug: Vidaza	Pharmacokinetics Cmax - Stage I (Bioequivalence)|Pharmacokinetics Tmax - Stage I (Bioequivalence)|Pharmacokinetics AUC-t - Stage I (Bioequivalence)|Pharmacokinetics AUC-infinity - Stage I (Bioequivalence)|Pharmacokinetics Î»z (Terminal Rate) - Stage I (Bioequivalence)|Pharmacokinetics Terminal Half-Life (tÂ½) - Stage I (Bioequivalence)|Pharmacokinetics Apparent total clearance (CL/F) - Stage I (B…	Celgene	All	18 Years and older Â (Adult, Older Adult)	Phase 1	89	Industry	Interventional	Allocation: Randomized|Intervention Model: Parallel Assignment|Masking: None (Open Label)|Primary Purpose: Treatment	CC-486-CAGEN-001	2014-10-27	2018-06-11	2018-12-18	2014-08-22		2020-05-12	Scottsdale Healthcare Research Institute, Scottsdale, Arizona, United States|Mayo Clinic - Arizona, Scottsdale, Arizona, United States|University of Arizona Cancer Center, Tucson, Arizona, United States|University of Iowa, Iowa City, Iowa, United States|Henry Ford Health System, Detroit, Michigan, United States|Cancer Institute of New Jersey, New Brunswick, New Jersey, United States|Cleveland Cli…		https://ClinicalTrials.gov/show/NCT02223052
37	NCT02711137	Open-Label Safety and Tolerability Study of INCB057643 in Subjects With Advanced Malignancies	azacytidine		Terminated	Has Results	Solid Tumors	Drug: INCB057643|Drug: Gemcitabine|Drug: Paclitaxel|Drug: Rucaparib|Drug: Abiraterone|Drug: Ruxolitinib|Drug: Azacitidine	Number of Participants With Treatment Emergent Adverse Events (TEAE's).|Percent Inhibition of Total Cellular Myc Protein Concentrations Before and After Administration of INCB057643 When Administered as Monotherapy in an Ex-vivo Assay|Objective Response Rate (ORR) With INCB057643 in Solid Tumors|Cmax: Maximum Observed Plasma Concentration of INCB057643.|Tmax: Time to Maximum Plasma Concentration …	Incyte Corporation	All	18 Years and older Â (Adult, Older Adult)	Phase 1|Phase 2	137	Industry	Interventional	Allocation: Non-Randomized|Intervention Model: Single Group Assignment|Masking: None (Open Label)|Primary Purpose: Treatment	INCB 57643-101	2016-05-18	2019-02-13	2019-02-13	2016-03-17	2022-04-28	2022-04-28	University of Alabama, Birmingham, Alabama, United States|University of California, La Jolla, California, United States|Sarah Cannon Research Institute at Health One, Denver, Colorado, United States|Yale University, New Haven, Connecticut, United States|Sylvester Comprehensive Cancer Center, Miami, Florida, United States|Hematology - Oncology Associates of Treasure Coast, Port Saint Lucie, Florid…	Study Protocol and Statistical Analysis Plan, https://ClinicalTrials.gov/ProvidedDocs/37/NCT02711137/Prot_SAP_000.pdf	https://ClinicalTrials.gov/show/NCT02711137
